# Supplementary material for: MurSS: A Multi-Resolution Selective Segmentation Model for Breast Cancer
Source: Bioengineering (Basel). 2024 May 7;11(5):463. doi: 10.3390/bioengineering11050463 (PMC11117971; doi:10.3390/bioengineering11050463)
Supplement: Supplementary file 1 [file bioengineering-11-00463-s001.zip]

Archive with 1 entries (1 files):
- bioengineering-2964424-supplementary.pdf
